# Supplementary material for: Virome analysis of Desmodus rotundus tissue samples from the Amazon region
Source: BMC Genomics. 2024 Jan 4;25:34. doi: 10.1186/s12864-023-09950-w (PMC10768307; doi:10.1186/s12864-023-09950-w)
Supplement: Supplementary file 1 — Additional file 1. [file 12864_2023_9950_MOESM1_ESM.xls]

## Sheet: Table S1
Table 1. Number of obtaneid reads by Illumina NextSeq 500/550
Samples	RawData	after Fastp	after Bowtie	after SortMeRNA	% of reads rest
Pool _Afua_01	68897200	65210962	14582910	14432748	20.9482
Pool _Afua_02	48764254	45471274	12147434	11945667	24.4968
Pool _Afua_03	46661326	43826698	12797602	12623358	27.0531
Pool _Anajas_01	52740048	49719452	11308854	11215366	21.2654
Pool _Anajas_02	46319712	43777814	10119862	10031116	21.6563
Pool_Bagre_01	44348598	39161244	18269338	17919891	40.4069
Pool_Bagre_02	46482444	43036296	13805714	13473834	28.9869
Pool_Bagre_03	36308636	32794428	12810102	12251467	33.7426
Pool_Breves_01	28852540	26604146	10622666	10544571	36.5464
Pool_Gurupa_01	43110996	40154238	10848806	10608041	24.6063
Pool_Gurupa_02	27102354	25162422	8421008	8332322	30.7439
Pool_Melgaço_01	67910466	59941550	10800472	10542185	15.5237
Pool_Melgaço_02	45632244	36002780	6892354	6690273	14.6613
Pool_Melgaço_03	55266730	49366082	9012324	8830352	15.9777
Pool_Melgaço_04	53481074	47863842	6343366	6188324	11.5711
Pool_Melgaço_05	33944984	29103064	5286496	5167228	15.2224
Pool_Melgaço_06	57216974	49978062	6092276	5858776	10.2396
Pool_Soure_01	37085288	34356908	11858726	11768003	31.7323
Total	840125868	761531262	192020310	188423522

## Sheet: Table S2
Table 2. Classification of reads by Kraken Software
Name	Number of raw reads	Classified reads	Chordate reads	Artificial reads	Unclassified reads	Microbial reads	Bacterial reads	Viral reads	Fungal reads	Protozoan reads
Pool_Melgaço_01	29970775	16183575	11132419	165	13787200	4944274	658059	23388	106996	22978
Pool_Melgaço_02	18001390	9678495	6966028	137	8322895	2648460	285848	13662	66649	12890
Pool_Melgaço_03	24683041	13597346	9663300	155	11085695	3859749	377843	19796	89756	18430
Pool_Melgaço_04	23931921	13422271	9198770	185	10509650	4148664	372404	19611	86356	19769
Pool_Melgaço_05	14551532	8207046	5935571	94	6344486	2229328	216879	10577	51101	10364
Pool_Melgaço_06	24989031	13351919	8970133	172	11637112	4289217	399268	21105	89954	20907
Pool_Afua_01	32605481	20803434	14176929	233	11802047	6558192	402339	26288	118389	29352
Pool_Afua_02	22735637	14419830	10127289	166	8315807	4243845	251974	16814	77927	18687
Pool_Afua_03	21913349	13703470	9392053	147	8209879	4259565	279738	17976	82099	19446
Pool_Anajas_01	24859726	16445534	11192749	175	8414192	5209031	264995	18536	82574	21947
Pool_Anajas_02	21888907	14161902	9541126	149	7727005	4577371	268689	17398	77588	19968
Pool_Bagre_01	19580622	10492668	7590378	149	9087954	2852318	252287	14242	74801	12909
Pool_Bagre_02	21518148	13679291	9534582	124	7838857	4089926	237103	15746	73473	17707
Pool_Bagre_03	16397214	10248005	7166040	115	6149209	3022799	175697	11601	56091	12392
Pool_Breves_01	13302073	8448332	5879551	70	4853741	2543672	151586	10102	46021	11104
Pool_Gurupa_01	20077119	12745591	8871232	111	7331528	3827649	227392	15095	69504	16538
Pool_Gurupa_02	12581211	8108979	5591385	88	4472232	2492809	138743	9790	43038	10906
Pool_Soure_01	17178454	11326385	7841667	107	5852069	3455661	179190	12397	55636	14264

## Sheet: Table S3
Table 3. Metrics of Megahit
Assembly	# contigs (>= 0 bp)	# contigs (>= 1000 bp)	# contigs (>= 5000 bp)	# contigs (>= 10000 bp)	# contigs (>= 25000 bp)	# contigs (>= 50000 bp)	Total length (>= 0 bp)	Total length (>= 1000 bp)	Total length (>= 5000 bp)	Total length (>= 10000 bp)	Total length (>= 25000 bp)	Total length (>= 50000 bp)	contigs	Largest contig	Total length	GC (%)	N50	N90	auN	L50	L90	# N's per 100 kbp
Pool _Afua_01	381219	534	1	0	0	0	144679206	702827	5208	0	0	0	39103	5208	23440129	41.89	577	511	627.5	17101	34463	0.00
Pool _Afua_02	301118	496	1	0	0	0	114534490	681749	5066	0	0	0	30156	5066	18171016	43.26	578	511	638.5	13109	26561	0.00
Pool _Afua_03	308494	234	0	0	0	0	112649385	298545	0	0	0	0	23256	2918	13686810	42.53	567	510	609.9	10309	20543	0.00
Pool _Anajas_01	291070	556	0	0	0	0	110726832	734671	0	0	0	0	30145	3704	18288071	39.77	582	512	639.8	13053	26528	0.00
Pool _Anajas_02	213701	440	0	0	0	0	80692823	581349	0	0	0	0	20969	4023	12762607	39.87	582	512	645.6	9042	18445	0.00
Pool_Bagre_01	670485	1218	6	2	0	0	259273964	1483267	52144	22167	0	0	90820	11143	55439468	51.84	591	514	641.6	39365	79871	0.00
Pool_Bagre_02	410339	522	0	0	0	0	155236561	680709	0	0	0	0	41822	4904	25017170	42.43	576	511	624.6	18341	36871	0.00
Pool_Bagre_03	339232	362	1	0	0	0	127636402	468593	5031	0	0	0	32964	5031	19602903	43.77	574	511	619.1	14515	29083	0.00
Pool_Breves_01	250153	259	0	0	0	0	92918699	334572	0	0	0	0	21514	3800	12768935	42.37	571	510	618.0	9475	18985	0.00
Pool_Gurupa_01	228297	374	0	0	0	0	85231404	506660	0	0	0	0	20104	3931	12088467	42.99	576	511	637.4	8735	17710	0.00
Pool_Gurupa_02	161965	199	0	0	0	0	59156064	274910	0	0	0	0	11337	3735	6751327	41.45	568	510	631.9	4954	10000	0.00
Pool_Melgaço_01	70668	792	0	0	0	0	26983672	1088411	0	0	0	0	7499	4564	5287607	50.67	661	519	825.5	2785	6460	0.00
Pool_Melgaço_02	34161	67	0	0	0	0	12266319	88983	0	0	0	0	2018	3670	1243915	47.39	582	512	668.1	854	1772	0.00
Pool_Melgaço_03	71415	136	0	0	0	0	25857897	180120	0	0	0	0	4419	3673	2704546	47.00	579	511	661.6	1878	3884	0.00
Pool_Melgaço_04	32198	111	0	0	0	0	11748864	139009	0	0	0	0	2323	2145	1482357	44.57	604	513	689.7	955	2031	0.00
Pool_Melgaço_05	26908	72	0	0	0	0	9900534	99200	0	0	0	0	1992	4915	1245036	47.67	586	512	695.3	830	1746	0.00
Pool_Melgaço_06	22903	112	0	0	0	0	8340265	147165	0	0	0	0	1663	3175	1091757	44.35	613	513	731.8	660	1448	0.00

## Sheet: Table S4
Table 4. Metrics of Spades
Assembly	# contigs (>= 0 bp)	# contigs (>= 1000 bp)	# contigs (>= 5000 bp)	# contigs (>= 10000 bp)	# contigs (>= 25000 bp)	# contigs (>= 50000 bp)	Total length (>= 0 bp)	Total length (>= 1000 bp)	Total length (>= 5000 bp)	Total length (>= 10000 bp)	Total length (>= 25000 bp)	Total length (>= 50000 bp)	contigs	Largest contig	Total length	GC (%)	N50	N90	auN	L50	L90	# N's per 100 kbp
Pool _Afua_01	1428318	442	1	0	0	0	419572162	606105	5385	0	0	0	40626	5385	24023847	41.55	568	510	619.4	17913	35865	0.00
Pool _Afua_02	1284443	353	1	0	0	0	375501676	482818	7867	0	0	0	34207	7867	20177542	42.97	567	510	618.4	15120	30207	0.00
Pool _Afua_03	1253624	164	1	1	0	0	359468947	216204	10618	10618	0	0	24005	10618	13899146	42.13	558	508	603.0	10759	21246	0.00
Pool _Anajas_01	1199401	471	1	0	0	0	353941466	625232	7685	0	0	0	34374	7685	20511987	39.35	572	510	627.9	15040	30311	0.00
Pool _Anajas_02	1023730	329	0	0	0	0	299722576	443545	0	0	0	0	26257	4581	15557616	39.45	569	510	622.9	11558	23174	0.00
Pool_Bagre_01	1928354	459	3	2	0	0	575369998	626701	38094	30214	0	0	66788	15241	39417789	51.22	570	510	622.8	29578	58979	0.00
Pool_Bagre_02	1451742	333	0	0	0	0	430817278	445933	0	0	0	0	41907	4946	24611406	42.12	567	509	610.0	18615	37028	0.00
Pool_Bagre_03	1348141	182	0	0	0	0	395714881	248307	0	0	0	0	33777	4091	19649190	43.39	562	509	600.4	15119	29881	0.00
Pool_Breves_01	1091567	137	1	0	0	0	317712148	181061	6745	0	0	0	23541	6745	13677015	41.96	562	509	600.9	10547	20828	0.00
Pool_Gurupa_01	1083004	245	2	0	0	0	312884239	343585	12533	0	0	0	23398	6431	13733674	42.57	563	509	617.6	10363	20674	0.00
Pool_Gurupa_02	812483	135	1	0	0	0	231390275	192995	7466	0	0	0	13137	7466	7668600	41.00	560	509	618.7	5842	11615	0.00
Pool_Melgaço_01	465067	692	0	0	0	0	126975615	942515	0	0	0	0	6907	4983	4810153	50.95	653	517	806.8	2576	5960	0.00
Pool_Melgaço_02	303080	31	0	0	0	0	79777719	39820	0	0	0	0	1335	2238	789935	48.15	561	508	626.5	584	1179	0.00
Pool_Melgaço_03	478100	79	0	0	0	0	130172016	109592	0	0	0	0	3891	3666	2306267	47.34	561	508	636.9	1696	3434	0.00
Pool_Melgaço_04	301990	68	0	0	0	0	80925934	88295	0	0	0	0	1863	2538	1153097	44.38	580	510	669.1	780	1635	0.00
Pool_Melgaço_05	267995	48	1	0	0	0	71176212	76077	8087	0	0	0	1394	8087	868334	48.92	576	510	756.4	576	1222	0.00
Pool_Melgaço_06	236595	54	0	0	0	0	62925199	75557	0	0	0	0	1427	3553	896067	43.59	587	511	696.4	589	1250	0.00

## Sheet: Table S5
Table 5. Accession numbers of NCBI Betaretrovirus sequences used in phylogenetic inference
Accession code (NCBI)	Virus	Host	Local	Submission date (mm/dd/yy)
KP175583	Desmodus rotundus endogenous retrovirus	Desmodus rotundus	Mexico	03/21/2013
KP175581	Desmodus rotundus endogenous retrovirus	Desmodus rotundus	Mexico	03/21/2013
KP175580	Desmodus rotundus endogenous retrovirus	Desmodus rotundus	Germany	2012-02-11
NC_001514	Squirrel monkey retrovirus	-	-	-
M23385 PCSLTRA	Squirrel monkey retrovirus	-	-	-
NC_001550	Mason-Pfizer monkey virus	-	-	-
M11841	Simian SRV-1 type D retrovírus	-	-	-
SIVRV1CG
NC_014474	Simian retrovirus 4	Macaca fascicularis
NC_001885	Gibbon ape leukemia virus	-	-	-
D10032	Baboon endogenous virus	-	-	-
AF224725	Trichosurus vulpecula retrovirus	-	-	-
NC_001494	Jaagsiekte sheep retrovirus	-	-	-
NC_007015	Ovine enzootic nasal tumour virus	Ovis aries	-	-
NC_004994	Enzootic nasal tumour virus of goats	-	-	-
NC_001503	Mouse mammary tumor virus	-	-	-
NC_001362	Friend murine leukemia virus FB29	-	-	-
NC_001819	Rauscher murine leukemia virus	-	-	-
NC_001501	Moloney murine leukemia virus	-	-	-
NC_001702	Murine type C retrovirus	-	-	-
AF228552	Exogenous mouse mammary tumor virus C3H	Mus musculus	-	-
NC_007815	PreXMRV-1 provirus	Mus musculus	-	-
AF053745	Mus dunni endogenous virus	-	-	-
NC_009889	RD114 retrovirus	-	EUA	-
NC_001940	Feline leukemia virus	-	-	-
NC_006934	Reticuloendotheliosis virus	Gallus gallus	China	-
AF074086	Homo sapiens tandemly repeated human endogenous retrovirus	-	-	-
AY037929	Human endogenous retrovirus K115	Homo sapiens	-	-
AY037928	Human endogenous retrovirus K113	Homo sapiens	-	-
AF248269	Human mammary tumor virus	Homo sapiens	-	-
AF346816	Human mammary tumor virus	Homo sapiens	-	-

## Sheet: Table S6
Table 6. Identification of Samples
sample pool	registration number of samples	organism	sample type	host	isolation source	collection date	Geolocation name	Latitude and longitude	biosample_accession	accession (SRA)	bioproject_accession
AFU01	48240 48242 48399 48400	bat	tissue: lung	Desmodus rotundus	Marajo Island	07/08/2019	Brazil:Para, Afua	-0.156944, -50.386944	SAMN35848906	SRR25239943	PRJNA985242
AFU02	48401 48402 48403 48404	bat	tissue: lung	Desmodus rotundus	Marajo Island	09/09/2019	Brazil:Para, Afua	-0.156944, -50.386944	SAMN35848907	SRR25239942	PRJNA985242
AFU03	48405 48406 48407 48408	bat	tissue: lung	Desmodus rotundus	Marajo Island	09/09/2019	Brazil:Para, Afua	-0.156944, -50.386944	SAMN35848908	SRR25239933	PRJNA985242
ANJ01	48017 48018 46389	bat	tissue: lung	Desmodus rotundus	Marajo Island	04/04/2019	Brazil:Para, Anajas	-0.986944, -49.94	SAMN35848909	SRR25239932	PRJNA985242
ANJ02	46390 46391 46392	bat	tissue: lung	Desmodus rotundus	Marajo Island	05/24/2018	Brazil:Para, Anajas	-0.986944, -49.94	SAMN35848910	SRR25239931	PRJNA985242
BGE01	47331 47332 47333	bat	tissue: lung	Desmodus rotundus	Marajo Island	10/22/2018	Brazil:Para, Bagre	-1.9, -50.163889	SAMN35848911	SRR25239930	PRJNA985242
BGE02	48920 48921 48922 48923 48947	bat	tissue: lung	Desmodus rotundus	Marajo Island	07/30/2020	Brazil:Para, Bagre	-1.9, -50.163889	SAMN35848912	SRR25239929	PRJNA985242
BGE03	48948 48949 48950 48951 48952	bat	tissue: lung	Desmodus rotundus	Marajo Island	08/31/2020	Brazil:Para, Bagre	-1.9, -50.163889	SAMN35848913	SRR25239928	PRJNA985242
BRE01	46695 46696 46697	bat	tissue: lung	Desmodus rotundus	Marajo Island	12/07/2018	Brazil:Para, Breves	-1.681944, -50.48	SAMN35848914	SRR25239927	PRJNA985242
GUR01	49409 49410 49411 49412 49413	bat	tissue: lung	Desmodus rotundus	Marajo Island	09/09/2019	Brazil:Para, Gurupa	-1.405, -51.64	SAMN35848915	SRR25239926	PRJNA985242
GUR02	48410 48411 48412 48413	bat	tissue: lung	Desmodus rotundus	Marajo Island	07/22/2021	Brazil:Para, Gurupa	-1.405, -51.64	SAMN35848916	SRR25239941	PRJNA985242
MEL01	47773 47774 47775 48103 48104	bat	tissue: lung	Desmodus rotundus	Marajo Island	02/08/2019	Brazil:Para, Melgaco	-1.805956, -50.716667	SAMN35848917	SRR25239940	PRJNA985242
MEL02	40105 48106 48107 48108 48109	bat	tissue: lung	Desmodus rotundus	Marajo Island	04/30/2019	Brazil:Para, Melgaco	-1.805956, -50.716667	SAMN35848918	SRR25239939	PRJNA985242
MEL03	48110 48111 48112 48250 48251	bat	tissue: lung	Desmodus rotundus	Marajo Island	04/30/2019	Brazil:Para, Melgaco	-1.805956, -50.716667	SAMN35848919	SRR25239938	PRJNA985242
MEL04	48110 48111 48112 48250 48251	bat	tissue: lung	Desmodus rotundus	Marajo Island	07/15/2019	Brazil:Para, Melgaco	-1.805956, -50.716667	SAMN35848920	SRR25239937	PRJNA985242
MEL05	48605 48606 48607 48608 48609	bat	tissue: lung	Desmodus rotundus	Marajo Island	12/06/2019	Brazil:Para, Melgaco	-1.805956, -50.716667	SAMN35848921	SRR25239936	PRJNA985242
MEL06	46251 46265 46266 46424 46425	bat	tissue: lung	Desmodus rotundus	Marajo Island	05/15/2018	Brazil:Para, Melgaco	-1.805956, -50.716667	SAMN35848922	SRR25239935	PRJNA985242
SOU01	46384 46385 46386 46387 46388	bat	tissue: lung	Desmodus rotundus	Marajo Island	05/24/2018	Brazil:Para, Soure	-0.716944, -48.522778	SAMN35848923	SRR25239934	PRJNA985242
